# Supplementary material for: Targeted or whole genome sequencing of formalin fixed tissue samples: potential applications in cancer genomics
Source: Oncotarget. 2015 Jul 31;6(28):25943–61. doi: 10.18632/oncotarget.4671 (PMC4694877; doi:10.18632/oncotarget.4671)
Supplement: Supplementary file 2 [file oncotarget-06-25943-s002.xlsx]

## Sheet: TableS1
Table S1: Clinical information for FF/FFPE samples used in this study.
Sample	Age of FFPE block (years)	Diagnosis	Total Yield (ng) from 5 x 5 micron slices	AluQC ∆ Ct	% of FF Library size	% PCR duplicates
2474	<1	Nuclear Grade III Undifferentiated Ovarian Carcinoma	1516.1	5.1	88.5	2
2561	<1	Nuclear Grade III Papillary serous ovarian carcinoma	962.4	5.5	99.2	0.31
2640	<1	Biopsied Peritoneal tumor; metastatic poorly differentiated ovarian adenocarcinoma	256.3	4.6	93.7	2.8
2685	<1	High grade serous ovarian carcinoma	359.3	4.9	99	9.37
2938	<1	Papillary serous ovarian carcinoma	2278.7	5.2	99.2	5.3
3050	<1	Invasive high grade papillary serous ovarian carcinoma	1384.8	5	89.8	2.3
3356	<1	Poorly differentiated papillary serous ovarian tumor, low malignant potential	1838.4	4.2	90.3	3.2
4079	<1	Poorly differentiated papillary serous carcinoma	322	4.1	99.8	1.3
4191	<1	Poorly differentiated papillary serous ovarian tumor, low malignant potential	975.2	4.2	99.5	0.17
14119 (N)	2		801	2.6	79.8	17.1
14119 (T)	2	Grade III Infiltrating ductal carcinoma breast cancer	3378	2.4	65.5	23.8
22285 (N)	2		1278.5	6.7	62.3	15.8
22285 (T)	2	Moderately differentiated colonic adenocarcinoma	1246	7.5	49.2	20.2
Table legend: AluQC PCR was performed to assess amplification efficiency of human Alu-sequences. Amplification efficiency should correlate well with the quality of DNA. % of FF Library size indicate the library size of FFPE relative to corresponding FF library. % PCR duplicates were determined by Picard tools. Variability in DNA yield is likely due to differences in the size of embedded tumor sam…

## Sheet: TableS2
Table S2: Concordance of base calls between FF and FFPE samples.
			WXS		TES		WGS
Pair	Sample ID	Filter	Total	(%)	Total	(%)	Total	(%)
1	2474	q43cov13	204035123	99.77	7229625	99.86
2	2561	q43cov13	206351424	99.76	6754614	99.79
3	2640	q43cov13	395413863	98.9	6746833	99.85
4	2685	q43cov13	248293412	99.7	7084554	99.77
5	2938	q43cov13	320755231	99.51	7241528	99.77
6	3050	q43cov13	307088009	99.54	6614525	99.83
7	3356	q43cov13	210644638	99.82	6910011	99.82
8	4079	q43cov13	310086487	99.54	6680882	99.8
9	4191	q43cov13	226790742	99.79	6828092	99.86
10	14119 (N)	q43cov13	225746057	99.22	5686609	99.88	2831213242	99.87
11	14119 (T)	q43cov13	219942949	99.53	5177923	99.89
12	22285 (N)	q43cov13	103349906	99.9	3121622	99.88
13	22285 (T)	q43cov13	89890936	99.87	2705726	99.86
Total numbers of positions that overlap between FF and FFPE samples and percentage of concordant base calls between FF and FFPE in the overlapped positions in WXS, TES, and WGS. Data highlighted in green are plotted in Figure 2A.
Ref	FF	FFPE	Call
A	A/G	A/G	Con.
A	A	A/G	FP
A	G	A/G	Con.
A	A/G	A	FN
A	A/G	G	Con.
A	A	G	FP
A	G	A	FN
A	A	T	Dis.
Definition of concordant (con), discordant (dis), false-positive (FP) and false-negative (FN).

## Sheet: TableS3
Table S3: Concordance of SNV cslls between FF and FFPE samples.
SNV calls in TES data sets
Sample	Filter	Total (FF)	Total (FFPE)	Intersect (FF)	Intersect (FFPE)	Same positions	Con.	Dis.	FN	FP	% con	% con (FF)	% con (FFPE)
2474	q43cov13	5420	4836	5418	4835	4662	4654	8	179	135	99.8284	96.1372	97.019
2561	q43cov13	4542	4419	4542	4418	3960	3950	10	316	322	99.7475	92.3761	92.2466
2640	q43cov13	5322	5325	5306	5308	5294	5294	0	11	14	100	99.7926	99.7362
2685	q43cov13	5202	4188	5195	4187	3757	3745	12	475	422	99.6806	88.4924	89.6147
2938	q43cov13	4610	4341	4608	4340	3703	3538	165	369	611	95.5442	86.8861	82.0121
3050	q43cov13	4678	4572	4677	4571	3969	3943	26	329	497	99.3449	91.7403	88.2893
3356	q43cov13	4411	4410	4405	4409	3730	3544	186	409	603	95.0134	85.6245	81.7909
4079	q43cov13	4959	4660	4956	4659	4105	4087	18	441	412	99.5615	89.9032	90.4804
4191	q43cov13	5038	5041	5036	5038	5026	5026	0	10	12	100	99.8014	99.7618
14119_Normal	q43cov13	4425	3408	4404	3407	3203	3196	7	148	138	99.7815	95.3745	95.66
14119_Tumor	q43cov13	4627	2972	4487	2971	2810	2795	15	172	147	99.4662	93.729	94.5215
22285_Normal	q43cov13	3227	1028	2670	1026	925	920	5	101	89	99.4595	89.6686	90.7298
22285_Tumor	q43cov13	2813	679	2124	678	595	581	14	133	71	97.6471	79.8077	87.2372
SNV calls in WXS data sets
Sample	Filter	Total (FF)	Total (FFPE)	Intersect (FF)	Intersect (FFPE)	Same positions	Con.	Dis.	FN	FP	% con	% con (FF)	% con (FFPE)
2474	q43cov13	17296	16841	17560	17097	16113	16103	10	379	317	99.9379	97.6413	98.0097
2561	q43cov13	18091	16147	18311	16371	15685	15599	86	539	410	99.4517	96.1477	96.9183
2640	q43cov13	19619	19122	19904	19397	18764	18757	7	301	259	99.9627	98.3845	98.6017
2685	q43cov13	19204	16297	19411	16509	16016	16008	8	423	280	99.95	97.3782	98.2327
2938	q43cov13	17305	17003	17546	17247	16503	15887	616	386	341	96.2673	94.0671	94.3185
3050	q43cov13	18826	18994	19122	19309	18258	18243	15	313	319	99.9178	98.2338	98.2021
3356	q43cov13	15290	15725	15633	16072	14514	14080	434	494	488	97.0098	93.8166	93.8542
4079	q43cov13	19699	18657	20032	18956	18298	18288	10	1398	359	99.9453	92.8513	98.0222
4191	q43cov13	18806	18341	19018	18544	17809	17772	37	355	348	99.7922	97.8419	97.8796
14119_Normal	q43cov13	19503	19658	19750	19895	18954	18934	20	392	314	99.8945	97.8704	98.2666
14119_Tumor	q43cov13	19614	18807	19869	19060	18274	18231	43	555	343	99.7647	96.824	97.9266
22285_Normal	q43cov13	15069	9989	14993	9997	9098	9079	19	421	264	99.7912	95.3777	96.9771
22285_Tumor	q43cov13	11253	7130	11239	7196	5699	5490	209	596	348	96.3327	87.2121	90.7888
SNV calls in WGS data sets
Sample	Filter	Total (FF)	Total (FFPE)	Intersect (FF)	Intersect (FFPE)	Same positions	Con.	Dis.	FN	FP	% con	% con (FF)	% con (FFPE)
total
14119_Normal	q43cov13	3495343	3474916	3316315	3297370	3334700	3329144	5556	148746	129801	99.8334	95.5704	96.093
exonic
14119_Normal	q43cov13	21423	21293	20146	20029	20890	20874	16	494	377	99.9234	97.615	98.1521
Data highlighted in green is plotted in Figure 3A. % concordance (%con) represents concordance of SNV calls within overlapped positions (region B) as shown in the Venn's diagram. Filters used in the SNV calls are quality score >=43 and coverage >=13.
Ref	FF	FFPE	Call
A	A/G	A/G	Con.
A	A	A/G	FP
A	G	A/G	Dis.
A	A/G	A	FN
A	A/G	G	Dis.
A	A	G	FP
A	G	A	FN
A	A	T	Dis.
Examples of concordant (con), discordant (dis), false-positive (FP) and false-negative (FN).

## Sheet: TableS4
Table S4: Concordance of InDel calls between FF and FFPE samples
InDel Calls from WXS
Sample	Filter	Total (FF)	Total (FFPE)	Intersect (FF)	Intersect (FFPE)	Same positions	Con.	Dis.	FN	FP	% con	% con (FF)	% con (FFPE)
2474	q43cov13	7832	6155	8599	8357	5205	5118	87	885	663	98.3285	84.0394	87.2188
2561	q43cov13	9482	5928	8960	8393	5202	5101	101	1165	647	98.0584	80.1162	87.2115
2640	q43cov13	14623	11074	15981	15294	9362	9167	195	1977	1379	97.9171	80.8449	85.3459
2685	q43cov13	12694	5902	9231	8451	5430	5311	119	1188	447	97.8085	80.2508	90.3692
2938	q43cov13	13796	10570	15452	14844	9023	8802	221	1906	1296	97.5507	80.538	85.299
3050	q43cov13	13954	12251	16452	16285	9897	9639	258	1753	1549	97.3931	82.7382	84.2128
3356	q43cov13	7737	7765	9813	9915	5908	5774	134	984	1072	97.7319	83.7783	82.7221
4079	q43cov13	14385	7104	15969	10130	6376	6236	140	4824	686	97.8043	55.6786	88.3036
4191	q43cov13	10824	9071	12632	12354	7605	7438	167	1293	1066	97.8041	83.5918	85.7802
14119_Normal	q43cov13	14292	12965	16965	16448	9716	9467	249	2354	1955	97.4372	78.4341	81.1156
14119_Tumor	q43cov13	16443	9085	13183	12525	7683	7500	183	1758	1228	97.6181	79.4407	84.1656
22285_Normal	q43cov13	4301	1644	2038	1906	1168	1152	16	320	199	98.6301	77.4194	84.2721
22285_Tumor	q43cov13	2912	1012	1152	1073	628	619	9	213	145	98.5669	73.6029	80.0776
InDels Calls from TES
Sample	Filter	Total (FF)	Total (FFPE)	Intersect (FF)	Intersect (FFPE)	Same positions	Con.	Dis.	FN	FP	% con	% con (FF)	% con (FFPE)
2474	q43cov20	760	642	946	912	551	534	17	106	85	96.9147	81.2785	83.9623
2561	q43cov20	580	528	770	748	453	442	11	78	58	97.5717	83.2392	86.4971
2640	q43cov20	742	527	812	764	457	446	11	106	66	97.593	79.2185	85.2772
2685	q43cov20	750	476	764	689	415	405	10	130	59	97.5904	74.3119	85.443
2938	q43cov20	638	539	780	769	468	453	15	82	68	96.7949	82.3636	84.5149
3050	q43cov20	634	602	827	829	503	487	16	82	80	96.8191	83.2479	83.5334
3356	q43cov20	606	570	819	801	472	459	13	99	86	97.2458	80.3853	82.2581
4079	q43cov20	674	572	825	808	484	470	14	89	66	97.1074	82.0244	85.4545
4191	q43cov20	703	593	890	843	506	488	18	113	71	96.4427	78.8368	84.5754
14119_Normal	q43cov20	606	436	599	585	365	355	10	64	57	97.2603	82.7506	84.1232
14119_Tumor	q43cov20	629	317	440	437	261	253	8	60	55	96.9349	78.8162	80.0633
22285_Normal	q43cov20	326	63	86	80	45	42	3	17	16	93.3333	67.7419	68.8525
22285_Tumor	q43cov20	262	19	37	26	13	13	0	13	5	100	50	72.2222
Data highlighted in green is plotted in Figure 3B. % concordance (%con) represents concordance of InDel calls within overlapped positions as shown in Venn's diagram below.

## Sheet: TableS5
Table S5. Low-pass whole genome sequencing of FF and FFPE tumor pairs.
	Mapped		MAPQ >= 30
Sample ID	FF (%)	FFPE (%)	FF (%)	FFPE (%)
2561	15.9M (97)	20.5M (98)	11.7M (72.1)	15.0M (71.4)
2938	12.6M (97)	20.4M (97)	9.3M(71.8)	15.1M (72.4)
3050	16.9M (98)	13.5M (97)	12.5M (72.5)	8.1M (58.8)
3356	12.7M (98)	16.0M (97)	9.3M (72.0)	11.6M (70.8)
4191	18.1M (97)	19.1M (97)	13.3M (71.4)	13.8M (70.6)
14119	15.1M (98)	19.7M (97)	11.1M (72.2)	13.0M (64.2)
22285	13.6M (97)	8.8M (97)	10.0M (71.9)	5.6M (62.7)
Table legend: Millions of 35-bp reads (M), percentage of mapped reads and number and percentage of reads with mapping quality score >=30 are shown.

## Sheet: TableS6
Table S6. Summary statistics of CNV regions between FF and FFPE samples
	Copy Number Gain Median (Range) in kb		Copy Number Loss Median (Range) in kb
FF	555 (15 - 32310)	1596	510 (15 - 15195)	1565
FFPE	555 (15 - 32310)	1719	525 (15 - 15195)	1565
Table legend: Copy number variant regions, generated by QDNAseq and summarized by CGHregions, are described as the summary statistics. The median sizes of copy number gain and loss regions between FF and FFPE groups are comparable. Total numbers of events in each group are also listed.
